# Supplementary material for: FGF9-Associated Multiple Synostoses Syndrome Type 3 in a Multigenerational Family
Source: Genes (Basel). 2023 Mar 15;14(3):724. doi: 10.3390/genes14030724 (PMC10048304; doi:10.3390/genes14030724)
Supplement: Supplementary file 1 [file genes-14-00724-s001.zip]

Archive with 1 entries (1 files):
- genes-2229953-supplementary.pdf
